# Supplementary material for: Malignant Bowel Obstruction: A Retrospective Multicenter Cohort Study
Source: J Clin Med. 2024 Jan 2;13(1):263. doi: 10.3390/jcm13010263 (PMC10779546; doi:10.3390/jcm13010263)
Supplement: Supplementary file 1 [file jcm-13-00263-s001.zip]

Archive with 1 entries (1 files):
- jcm-2771420-supplementary.pdf
